# Supplementary material for: Contribution of both positive selection and relaxation of selective constraints to degeneration of flyability during geese domestication
Source: PLoS One. 2017 Sep 25;12(9):e0185328. doi: 10.1371/journal.pone.0185328 (PMC5612694; doi:10.1371/journal.pone.0185328)
Supplement: S1 Table — (XLSX) [file pone.0185328.s001.xlsx]

## Sheet: Sheet1
Table S1. Summary of sample collection in this study.
Species/subspecies	Sample size	Source from	Body size
Anser cygnoides（B)	9	Zoo of Neijiang People's Park, Neijiang, PR China	Small
Anser anser(Hui)	7	Chengdu Zoological Garden, Chengdu, PR China	Small
Landaise goose spotted feather Landes group（H） gray plumage Landes group（G）	39	Institute of Animal Husbandry & Veterinary Sciences, Shanghai Academy of Agricultural Sciences, Shanghai, PR China.	Large
	24
	15
Eastern zhejiang white goose（Z）	35		Middle
Zi goose（Zi）	22		Small
Lion-head goose（S）	40	Shantou Baisha Research Institute of Original Species of Poultry and Stock, Shantou, Guangdong, PR China	Large
Sichuan white goose（SC）	20	Sichuan White Geese Breeding Field, Nanxi, Sichuan, PR China	Middle
