# Supplementary material for: Contribution of both positive selection and relaxation of selective constraints to degeneration of flyability during geese domestication
Source: PLoS One. 2017 Sep 25;12(9):e0185328. doi: 10.1371/journal.pone.0185328 (PMC5612694; doi:10.1371/journal.pone.0185328)
Supplement: S2 Table — (XLSX) [file pone.0185328.s002.xlsx]

## Sheet: Sheet1
Table S2. Primers used to amplify and sequence the COX2, COX3, and partial sequence of HBA1, HBA2 and HBB.
Gene	Primers	Annealing temperature
COX2	F：5'-TGCTGGTTTCAAGCCAACTGCAT-3'	56℃
	R：5'-AGGGRGARKTCCCTCTTTGGCT-3'
COX3	F：5'-TYCARGCCTACGTCTTCGTGCT-3'	58℃
	R：5'-CGGTTAGGGCGGCGCTTAGG-3'
HBA1	F：5'-GCKATAAGATAAGGCCRGGGCGG-3'	68℃
	R：5'-CCCAGCACACAYRGACACAGWGC-3'
HBA2	F：5'-GGGCACCCGTGCTGGGGGCTGCCAAC-3'	65℃
	R：5'-CTGGCAACAGGGTGGGTCCAGCTCTAGCC-3'
HBB	F：5'-GCCACACGCTACCCTCCACCCGACACC-3'	65℃
	R：5'-GGATGTTCTGGGAGCGTTGCTGCC-3'
EVC2P	F：5'-GCCCTAAAGGACTGTCCCAG-3'	62℃
	R：5'-CGCAAAGCTTCTGCAACGTA-3'
