# Supplementary material for: Contribution of both positive selection and relaxation of selective constraints to degeneration of flyability during geese domestication
Source: PLoS One. 2017 Sep 25;12(9):e0185328. doi: 10.1371/journal.pone.0185328 (PMC5612694; doi:10.1371/journal.pone.0185328)
Supplement: S3 Table — (XLSX) [file pone.0185328.s003.xlsx]

## Sheet: Sheet1
Table S3. Nucleotide diversity of each gene across populations.
Gene	Population	N	NO.of polymorphic sites	H	Hd	K	θ	π
COX2	B	9	2	3	0.639	0.778	0.00107	0.00113
	DAC	117	62	31	0.71	3.462	0.01706	0.00508
	S	40	9	11	0.749	1.379	0.00310	0.00202
	SC	20	48	12	0.847	8.426	0.01972	0.01228
	Z	35	23	15	0.807	4.333	0.00818	0.00634
	Zi	22	1	2	0.173	0.173	0.0004	0.00025
	Hui	7	10	6	0.952	3.286	0.00596	0.0048
	DAA	39	27	17	0.714	4.872	0.00936	0.00714
	G	15	2	3	0.457	0.667	0.0009	0.00097
	H	24	27	15	0.837	7.007	0.0106	0.01027
COX3	B	9	0	1	0	0	0	0
	DAC	117	19	10	0.225	0.574	0.00455	0.00073
	S	40	4	5	0.319	0.387	0.0012	0.00049
	SC	20	6	3	0.279	0.868	0.00216	0.00111
	Z	35	12	5	0.218	0.955	0.00372	0.00122
	Zi	22	0	1	0	0	0	0
	Hui	7	1	2	0.286	0.286	0.00052	0.00036
	DAA	39	14	6	0.327	1.722	0.00423	0.0022
	G	15	0	1	0	0	0	0
	H	24	14	6	0.496	2.667	0.00479	0.00341
HBA1	B	9	10	5	0.722	3.056	0.00418	0.00347
	DAC	117	190	35	0.888	9.867	0.04127	0.01143
	S	40	25	11	0.738	5.206	0.00668	0.00592
	SC	20	22	10	0.884	7.158	0.00706	0.00815
	Z	35	21	14	0.832	5.017	0.0058	0.00571
	Zi	22	175	12	0.887	24.472	0.05556	0.02832
	Hui	7	15	5	0.905	7.048	0.00696	0.00801
	DAA	39	5	5	0.242	0.351	0.00134	0.0004
	G	15	3	4	0.257	0.514	0.00105	0.00058
	H	24	3	3	0.239	0.25	0.00091	0.00028
HBA2	B	9	9	7	0.917	3.889	0.00483	0.00568
	DAC	117	30	27	0.923	3.082	0.00823	0.00451
	S	40	5	9	0.81	2.062	0.00172	0.00301
	SC	20	8	9	0.789	2.326	0.00329	0.0034
	Z	35	7	15	0.934	2.471	0.00248	0.00361
	Zi	22	28	10	0.866	4.316	0.01125	0.00632
	Hui	7	7	6	0.952	3.048	0.00417	0.00445
	DAA	39	29	9	0.412	3.723	0.01007	0.00547
	G	15	17	4	0.371	2.267	0.00765	0.00332
	H	24	29	6	0.442	5.058	0.01137	0.00741
HBB	B	9	15	7	0.944	5.833	0.00404	0.00427
	DAC	117	100	72	0.979	8.781	0.0138	0.00647
	S	40	25	23	0.953	4.14	0.00432	0.00304
	SC	20	21	12	0.847	5.1	0.00433	0.00373
	Z	35	64	31	0.993	15.2	0.0114	0.01115
	Zi	22	33	19	0.987	6.762	0.00662	0.00495
	Hui	7	56	7	1	25.619	0.01673	0.01875
	DAA	39	19	19	0.767	4.038	0.00329	0.00295
	G	15	15	10	0.857	5.086	0.00337	0.00371
	H	24	16	10	0.71	3.203	0.00313	0.00234
EVC2P	B	9	92	7	0.917	26.361	0.07126	0.0555
	DAC	117	82	90	0.976	10.015	0.03156	0.02056
	S	40	44	27	0.913	7.432	0.02124	0.01526
	SC	20	30	18	0.984	9.437	0.01736	0.01938
	Z	35	41	29	0.983	7.272	0.02044	0.01493
	Zi	22	30	20	0.991	7.762	0.0169	0.01594
	Hui	7	8	5	0.875	2.667	0.0067	0.00548
	DAA	39	97	32	0.97	13.449	0.04721	0.02767
	G	15	34	12	0.943	10.248	0.02147	0.02104
	H	24	96	22	0.989	15.645	0.0529	0.03219
