# Supplementary material for: Contribution of both positive selection and relaxation of selective constraints to degeneration of flyability during geese domestication
Source: PLoS One. 2017 Sep 25;12(9):e0185328. doi: 10.1371/journal.pone.0185328 (PMC5612694; doi:10.1371/journal.pone.0185328)
Supplement: S4 Table — Statistically significant values are marked with *, **, or ***, and N indicates data that could not be calculated. (XLSX) [file pone.0185328.s004.xlsx]

## Sheet: Sheet1
Table S4. Results of neutral test based on Tajima’s D, Fu and Li's D and Fu's Fs H test.
Population	COX2			COX3			HBA1			HBA2			HBB			EVC2P
	Tajima’s D	Fu and Li's D	Fu's Fs H	Tajima’s D	Fu and Li's D	Fu's Fs H	Tajima’s D	Fu and Li's D	Fu's Fs H	Tajima’s D	Fu and Li's D	Fu's Fs H	Tajima’s D	Fu and Li's D	Fu's Fs H	Tajima’s D	Fu and Li's D	Fu's Fs H
B	0.1959	0.1959	-0.108	N	N	N	-1.39844	-1.39039	1.152	0.53833	0.50315	-4.429*	N	N	N	-1.30909	-1.42689	2.353
DAC	-2.30606 **	-2.30606 **	-15.924***	-2.40578**	-2.86728*	-7.051**	-2.72766***	-7.31104**	-6.909**	-1.43458	-5.74235**	-2.127	-1.21933	-3.28293**	0.200	-1.31203	-2.01178	-97.294***
S	-1.23243	-1.23243	-5.434**	-1.70648	-0.73590	-2.945*	-2.01751*	-2.9047*	-2.806*	1.35857	0.91572	-0.883	1.61654	0.56369	1.816	-1.16226	-2.28882	-11.796***
SC	-1.71339	-1.71339	-0.704	-1.55044	-0.85557	0.902	-1.36102	-1.41145	-0.133	-1.25291	-1.55699	-3.449*	1.26176	0.64952	1.311	0.05728	-0.37680	-7.566***
Z	-0.88498	-0.88498	-3.371*	-2.12534*	-1.96425	-0.589	-1.01505	-0.49121	-2.790*	1.92877	0.93105	-2.418	1.3541	0.57730	1.122	-1.0331	-1.48817	-19.188***
Zi	-0.64112	-0.64112	-0.176	N	N	N	-2.40962**	-3.24457**	5.801**	-1.67772	-2.90083*	-0.305	-1.46146	-1.92081	0.193	-0.33572	-0.20546	-11.219***
Hui	-1.45048	-1.45048	-2.026	-1.00623	-1.04881	-0.095	-0.03984	-0.06863	-2.019	0.51788	0.65200	-0.324	1.34164	0.95346	0.856	-0.96309	-0.87094	-0.943
DAA	-1.08311	-1.08311	-3.896*	-1.5217	-0.72264	0.311	-2.10164*	-3.72427**	-0.708	-2.19847**	-1.88901	0.063	-0.28937	0.56618	0.152	-1.68657	-2.57357*	-12.764***
G	0.022064	0.022064	0.106	N	N	N	-1.49051	-1.87275	0.235	-1.98566*	-2.60288*	1.050	0.23502	0.70104	0.597	-0.52441	-0.58702	-1.914
H	-0.48173	-0.48173	-2.966*	-1.01141	-0.41981	0.908	-1.88381*	-2.79641*	0.795	-2.10658*	-2.05348	1.741	-1.15933	-1.60583	-1.028	-1.7404	-2.33477	-7.285***
Note: Significant value was marked with * or ** or ***, and N means data can not be calculated.
