# Supplementary material for: Contribution of both positive selection and relaxation of selective constraints to degeneration of flyability during geese domestication
Source: PLoS One. 2017 Sep 25;12(9):e0185328. doi: 10.1371/journal.pone.0185328 (PMC5612694; doi:10.1371/journal.pone.0185328)
Supplement: S5 Table — Analyses of the numbers of synonymous (dS) and nonsynonymous (dN) substitutions per site were conducted using the Nei-Gojobori method in MEGA 6. Standard error estimates were obtained using a bootstrap procedure (1,000 replicates). All positions containing alignment gaps and missing data were eliminated. P-values were calculated using the codon-based Z test with the alternative hypothesis of dN > dS. Significant P-values are in bold font; N indicates data that could not be calculated. (XLSX) [file pone.0185328.s005.xlsx]

## Sheet: Sheet1
Table S5. Estimates of evolutionary divergence and positive selection for each genes.
population	COX2					COX3					HBA1					HBA2					HBB
	dN（±SE）	dS（±SE）	dN/dS	P		dN（±SE）	dS（±SE）	dN/dS	P		dN（±SE）	dS（±SE）	dN/dS	P		dN（±SE）	dS（±SE）	dN/dS	P		dN（±SE）	dS（±SE）	dN/dS	P
B	0.00051±0.00048	0.00363±0.00329	0.140496	0.192		0	0	N	1		0.00380±0.00195	0.00221±0.00230	1.71946	0.247		0	0.01290±0.00806	0	0.053		0	0	N	1
DAC	0.00391±0.00115	0.00839±0.00270	0.466031	0.029		0.00037±0.00022	0.00130±0.00039	0.284615	0.02		0.00829±0.00201	0.00888±0.00258	0.933559	0.421		0.00081±0.00032	0.01033±0.00664	0.0784124	0.082		0.00377±0.00301	0	N	0.127
S	0.00046±0.00023	0.00505±0.00278	0.0910891	0.061		0.00054±0.00034	0	N	0.07		0.00156±0.00076	0.00384±0.00209	0.40625	0.16		0	0.00740±0.00580	0	0.086		0.00307±0.00323	0	N	0.164
SC	0.01074±0.00329	0.01719±0.00568	0.624782	0.078		0.00071±0.00052	0.00098±0.00064	0.72449	0.308		0.00378±0.00216	0.00237±0.00223	1.59494	0.3		0.00061±0.00057	0.00744±0.00517	0.0819892	0.094		0.00293±0.00279	0	N	0.162
Z	0.00519±0.00165	0.00974±0.00344	0.532854	0.073		0.00021±0.00020	0.00373±0300116	0.0563003	0.002		0.00380±0.00220	0.00350±0.00274	1.08571	0.455		0	0.00842±0.00563	0	0.077		0.00222±0.00227	0	N	0.172
Zi	0	0.00113±0.00119	0	0.16		0	0	N	1		0.02981±0.00407	0.03324±0.00793	0.896811	0.347		0.00371±0.00140	0.01101±0.00564	0.336966	0.096		0.00648±0.00327	0	N	0.033
Hui	0.00264±0.00125	0.00843±0.00429	0.313167	0.07		0.00053±0.00048	0	N	0.145		0.00411±0.00259	0	N	0.049		0	0.01056±0.00727	0	0.078		0.00350±0.00341	0	N	0.164
DAA	0.00598±0.00165	0.01332±0.00527	0.448949	0.072		0.00027±0.00026	0.00810±0.00253	0.0333333	0.001		0.00055±0.00033	0.00051±0.00048	1.07843	0.46		0.00663±0.00271	0.00588±0.00280	1.12755	0.324		0.00116±0.00118	0	N	0.16
G	0.00879±0.00243	0.01834±0.00636	0.47928	0.066		0.00042±0.00039	0.01247±0.00379	0.0336808	0.001		0.00030±0.00028	0.00083±0.00080	0.361446	0.163		0.01031±0.00358	0.00872±0.00411	1.18234	0.243		0.00051±0.00054	0	N	0.168
H	0.00057±0.00055	0.00273±0.00241	0.208791	0.222		0	0	N	1		0.00096±0.00069	0	N	0.075		0.00472±0.00193	0.00460±0.00228	1.02609	0.477		0.00211±0.00212	0	N	0.151
Note: Analyses of the numbers of synonymous (dS) and non-synonymous (dN) substitutions per site were conducted using the Nei-Gojobori method in MEGA 6. Standard error estimates are obtained by a bootstrap procedure (1000 replicates). All positions containing alignment gaps and missing data were eliminated. p values were calculated by the codon-based Z test with the alternative hypothesis of dN > …
